# Supplementary material for: CTBPro: A Next‐Generation Cholera Toxin Subunit B‐Based Neuroanatomical Tracer With Superior Brightness, Stability, and Sensitivity for Enhanced Neural Circuit Mapping
Source: Adv Sci (Weinh). 2026 Apr 22;13(40):e22249. doi: 10.1002/advs.202522249 (PMC13335673; doi:10.1002/advs.202522249)
Supplement: Supplementary file 2 — Supporting File 2: advs75424‐sup‐0002‐TableS1.xlsx. [file ADVS-13-e22249-s003.xlsx]

## Sheet: 序列与表格专业格式建议
Domain / Feature	Amino Acid Sequence	Nucleotide Sequence (5' to 3')
Signal Peptide	MKWVTFLLLLFVSGSAFS	ATGAAATGGGTGACTTTTCTGCTCTTGCTGTTTGTGTCAGGCAGCGCTTTCTCT
CTB	TPQNITDLCAEYHNTQIYTLNDKIFSYTESLAGKREMAIITFKNGATFQVEVPGSQHIDSQKKAIERMKDTLRIAYLTEAKVEKLCVWNNKTPHAIAAISMAN	ACTCCTCAAAACATCACCGACCTGTGTGCTGAGTACCATAATACACAGATATACACACTGAACGACAAGATTTTTAGCTATACTGAATCTCTTGCAGGCAAGAGGGAAATGGCCATTATCACCTTCAAGAATGGGGCTACCTTCCAGGTTGAGGTGCCTGGGAGCCAACACATAGACTCTCAGAAGAAAGCTATTGAGAGGATGAAGGACACCCTCAGAATCGCCTATCTTACTGAGGCTAAGGTGGAGAAACTGTGTGTGTGGAATAACAAAACGCCACACGCAATCGCCGCAATATCTATGGCAAAC
Linker 1	GGSGGT	GGTGGGAGCGGAGGTACC
mBaojin	MVSKGEEENMASTPFKFQLKGTINGKSFTVEGEGEGNSHEGSHKGKYVCTSGKLPMSWAALGTTFGYGMKYYTKYPSGLKNWFREVMPGGFTYDRHIQYKGDGSIHAKHQHFMKNGTYHNIVEFTGQDFKENSPVLTGDMNVSLPNEVPQIPRDDGVECPVTLLYPLLSDKSKYVEAHQYTICKPLHNQPAPDVPYHWIRKQYTQSKDDAEERDHICQSETLEAHLKGMDELYK	ATGGTCTCAAAGGGAGAGGAGGAAAACATGGCTAGTACACCATTTAAATTTCAACTTAAAGGAACCATCAATGGCAAATCGTTTACCGTTGAAGGCGAAGGTGAAGGGAACTCACATGAAGGTTCTCATAAAGGAAAATATGTTTGTACAAGTGGAAAACTACCGATGTCATGGGCAGCACTTGGGACAACCTTTGGTTATGGAATGAAATATTATACCAAATATCCTAGTGGACTGAAGAACTGGTTTCGTGAAGTAATGCCCGGAGGCTTTACCTACGATCGTCATATTCAATATAAAGGCGATGGGAGTATCCATGCAAAACACCAACACTTTATGAAAAATGGGACTTATCACAACATTGTAGAATTTACCGGTCAGGATTTTAAAGAAAATAGT…
Linker 2	GTGS	GGTACCGGCTCT
HRV 3C Site	LEVLFQGP	CTGGAAGTGCTGTTTCAGGGCCCG
Linker 3	GGGS	GGCGGCGGCTCT
Flag Tag	DYKDDDDK	GATTACAAGGACGACGATGACAAG
Stop Codon	*	TGA
