# Supplementary material for: CTBPro: A Next‐Generation Cholera Toxin Subunit B‐Based Neuroanatomical Tracer With Superior Brightness, Stability, and Sensitivity for Enhanced Neural Circuit Mapping
Source: Adv Sci (Weinh). 2026 Apr 22;13(40):e22249. doi: 10.1002/advs.202522249 (PMC13335673; doi:10.1002/advs.202522249)
Supplement: Supplementary file 3 — Supporting File 3: advs75424‐sup‐0003‐TableS2.xlsx. [file ADVS-13-e22249-s001.xlsx]

## Sheet: Proteins
Checked	Protein FDR Confidence: Sequest HT	Master	Accession	Description	Exp. q-value: Sequest HT	Coverage [%]	# Peptides	# Isoforms	# PSMs	# Unique Peptides	# AAs	MW [kDa]	calc. pI	Score Sequest HT: Sequest HT	# Peptides (by Search Engine): Sequest HT	Found in Sample: [S1] F1: Sample	# Protein Groups	Modifications
FALSE	High	Master Protein	CTBPro_Mature_Sequence	CTBPro_Mature_Sequence	0	100	70	129	1498	70	343	38.6	7.05	2605.11	70	High	1	HexNAc [T6; N14; T15; N21; S26; T28; S30; T41; T47; S60; T92; S100; S106; T109; S112; S136; N146; C158; T159; S160; S166; T172; T173; T182; S186; T201; S213; N224; T226; S281; T290; C292; N297; T313; S315; C326; T330]; Acetyl [N-Term]
	Checked	Confidence	Annotated Sequence	Modifications	# Protein Groups	# Proteins	# Isoforms	# PSMs	Master Protein Accessions	Positions in Master Proteins	Modifications in Master Proteins	# Missed Cleavages	Theo. MH+ [Da]	Found in Sample: [S1] F1: Sample	Confidence (by Search Engine): Sequest HT	XCorr (by Search Engine): Sequest HT	Sequence in Protein	Positions in Proteins
	FALSE	High	[K].AIERMKDTLR.[I]		1	1	1	2	CTBPro_Mature_Sequence	CTBPro_Mature_Sequence [64-73]		2	1232.68	High	High	2.1	K.AIERMKDTLR.I	[64-73]
	FALSE	High	[K].AIERMKDTLR.[I]	1xOxidation [M5]	1	1	1	1	CTBPro_Mature_Sequence	CTBPro_Mature_Sequence [64-73]		2	1248.67	High	High	1.25	K.AIERMKDTLR.I	[64-73]
	FALSE	High	[K].DDAEER.[D]		1	1	1	6	CTBPro_Mature_Sequence	CTBPro_Mature_Sequence [317-322]		0	734.295	High	High	1.04	K.DDAEER.D	[317-322]
	FALSE	High	[K].DDAEERDHICQSETLEAHLK.[G]		1	1	1	2	CTBPro_Mature_Sequence	CTBPro_Mature_Sequence [317-336]		1	2339.06	High	High	3.88	K.DDAEERDHICQSETLEAHLK.G	[317-336]
	FALSE	High	[R].DDGVECPVTLLYPLLSDK.[S]		1	1	1	1	CTBPro_Mature_Sequence	CTBPro_Mature_Sequence [263-280]		0	1976.99	High	High	1.16	R.DDGVECPVTLLYPLLSDK.S	[263-280]
	FALSE	High	[R].DDGVECPVTLLYPLLSDKSK.[Y]		1	1	1	1	CTBPro_Mature_Sequence	CTBPro_Mature_Sequence [263-282]		1	2192.12	High	High	2.67	R.DDGVECPVTLLYPLLSDKSK.Y	[263-282]
	FALSE	High	[R].DHICQSETLEAHLKGMDELYK.[-]		1	1	1	2	CTBPro_Mature_Sequence	CTBPro_Mature_Sequence [323-343]		1	2460.15	High	High	2.71	R.DHICQSETLEAHLKGMDELYK.-	[323-343]
	FALSE	High	[R].EMAIITFK.[N]		1	1	1	1	CTBPro_Mature_Sequence	CTBPro_Mature_Sequence [36-43]		0	952.517	High	High	2.43	R.EMAIITFK.N	[36-43]
	FALSE	High	[R].EMAIITFK.[N]	1xOxidation [M2]	1	1	1	104	CTBPro_Mature_Sequence	CTBPro_Mature_Sequence [36-43]		0	968.512	High	High	2.23	R.EMAIITFK.N	[36-43]
	FALSE	High	[R].EMAIITFKNGATFQVEVPGSQHIDSQK.[K]	1xHexNAc [T6]	1	1	1	1	CTBPro_Mature_Sequence	CTBPro_Mature_Sequence [36-62]	CTBPro_Mature_Sequence 1xHexNAc [T41]	1	3178.57	High	High	1.79	R.EMAIITFKNGATFQVEVPGSQHIDSQK.K	[36-62]
	FALSE	High	[R].EMAIITFKNGATFQVEVPGSQHIDSQK.[K]	1xOxidation [M2]; 2xHexNAc [T6; S25]	1	1	1	1	CTBPro_Mature_Sequence	CTBPro_Mature_Sequence [36-62]	CTBPro_Mature_Sequence 2xHexNAc [T41; S60]	1	3397.65	High	High	2.03	R.EMAIITFKNGATFQVEVPGSQHIDSQK.K	[36-62]
	FALSE	High	[R].EMAIITFKNGATFQVEVPGSQHIDSQKK.[A]	1xOxidation [M2]; 1xHexNAc [T6]	1	1	1	1	CTBPro_Mature_Sequence	CTBPro_Mature_Sequence [36-63]	CTBPro_Mature_Sequence 1xHexNAc [T41]	2	3322.66	High	High	2.32	R.EMAIITFKNGATFQVEVPGSQHIDSQKK.A	[36-63]
	FALSE	High	[R].EMAIITFKNGATFQVEVPGSQHIDSQKK.[A]	1xOxidation [M2]; 2xHexNAc [T6; S25]	1	1	1	1	CTBPro_Mature_Sequence	CTBPro_Mature_Sequence [36-63]	CTBPro_Mature_Sequence 2xHexNAc [T41; S60]	2	3525.74	High	High	2.41	R.EMAIITFKNGATFQVEVPGSQHIDSQKK.A	[36-63]
	FALSE	High	[K].ENSPVLTGDMNVSLPNEVPQIPR.[D]		1	1	1	1	CTBPro_Mature_Sequence	CTBPro_Mature_Sequence [240-262]		0	2506.26	High	High	2.93	K.ENSPVLTGDMNVSLPNEVPQIPR.D	[240-262]
	FALSE	High	[K].ENSPVLTGDMNVSLPNEVPQIPR.[D]	1xOxidation [M10]	1	1	1	3	CTBPro_Mature_Sequence	CTBPro_Mature_Sequence [240-262]		0	2522.26	High	High	4.23	K.ENSPVLTGDMNVSLPNEVPQIPR.D	[240-262]
	FALSE	High	[R].EVMPGGFTYDR.[H]		1	1	1	8	CTBPro_Mature_Sequence	CTBPro_Mature_Sequence [194-204]		0	1271.57	High	High	2.65	R.EVMPGGFTYDR.H	[194-204]
	FALSE	High	[R].EVMPGGFTYDR.[H]	1xOxidation [M3]	1	1	1	124	CTBPro_Mature_Sequence	CTBPro_Mature_Sequence [194-204]		0	1287.57	High	High	3.14	R.EVMPGGFTYDR.H	[194-204]
	FALSE	High	[R].EVMPGGFTYDRHIQYK.[G]		1	1	1	2	CTBPro_Mature_Sequence	CTBPro_Mature_Sequence [194-209]		1	1940.93	High	High	2.87	R.EVMPGGFTYDRHIQYK.G	[194-209]
	FALSE	High	[R].EVMPGGFTYDRHIQYK.[G]	1xOxidation [M3]	1	1	1	16	CTBPro_Mature_Sequence	CTBPro_Mature_Sequence [194-209]		1	1956.93	High	High	3.32	R.EVMPGGFTYDRHIQYK.G	[194-209]
	FALSE	High	[R].EVMPGGFTYDRHIQYKGDGSIHAK.[H]		1	1	1	3	CTBPro_Mature_Sequence	CTBPro_Mature_Sequence [194-217]		2	2706.31	High	High	4.73	R.EVMPGGFTYDRHIQYKGDGSIHAK.H	[194-217]
	FALSE	High	[R].EVMPGGFTYDRHIQYKGDGSIHAK.[H]	1xOxidation [M3]	1	1	1	36	CTBPro_Mature_Sequence	CTBPro_Mature_Sequence [194-217]		2	2722.3	High	High	5.31	R.EVMPGGFTYDRHIQYKGDGSIHAK.H	[194-217]
	FALSE	High	[K].FQLKGTINGK.[S]		1	1	1	6	CTBPro_Mature_Sequence	CTBPro_Mature_Sequence [126-135]		1	1105.64	High	High	1.92	K.FQLKGTINGK.S	[126-135]
	FALSE	High	[K].GDGSIHAK.[H]		1	1	1	14	CTBPro_Mature_Sequence	CTBPro_Mature_Sequence [210-217]		0	784.395	High	High	2.09	K.GDGSIHAK.H	[210-217]
	FALSE	High	[K].GDGSIHAKHQHFMK.[N]	1xOxidation [M13]; 1xHexNAc [S4]	1	1	1	1	CTBPro_Mature_Sequence	CTBPro_Mature_Sequence [210-223]	CTBPro_Mature_Sequence 1xHexNAc [S213]	1	1811.85	High	High	0.57	K.GDGSIHAKHQHFMK.N	[210-223]
	FALSE	High	[K].GEEENMASTPFK.[F]		1	1	1	3	CTBPro_Mature_Sequence	CTBPro_Mature_Sequence [114-125]		0	1339.58	High	High	3.5	K.GEEENMASTPFK.F	[114-125]
	FALSE	High	[K].GEEENMASTPFK.[F]	1xOxidation [M6]	1	1	1	25	CTBPro_Mature_Sequence	CTBPro_Mature_Sequence [114-125]		0	1355.58	High	High	3.32	K.GEEENMASTPFK.F	[114-125]
	FALSE	High	[K].GEEENMASTPFKFQLK.[G]		1	1	1	3	CTBPro_Mature_Sequence	CTBPro_Mature_Sequence [114-129]		1	1855.89	High	High	4.57	K.GEEENMASTPFKFQLK.G	[114-129]
	FALSE	High	[K].GEEENMASTPFKFQLK.[G]	1xOxidation [M6]	1	1	1	19	CTBPro_Mature_Sequence	CTBPro_Mature_Sequence [114-129]		1	1871.88	High	High	4.33	K.GEEENMASTPFKFQLK.G	[114-129]
	FALSE	High	[K].GKYVCTSGK.[L]	1xHexNAc [C/S/T]	1	1	3	6	CTBPro_Mature_Sequence	CTBPro_Mature_Sequence [154-162]	CTBPro_Mature_Sequence 1xHexNAc [C/T/S]	1	1145.55	High	High	0.65	K.GKYVCTSGK.L	[154-162]
	FALSE	High	[K].GKYVCTSGKLPMSWAALGTTFGYGMK.[Y]	2xOxidation [M12; M25]	1	1	1	1	CTBPro_Mature_Sequence	CTBPro_Mature_Sequence [154-179]		2	2786.34	High	High	1.49	K.GKYVCTSGKLPMSWAALGTTFGYGMK.Y	[154-179]
	FALSE	High	[K].GKYVCTSGKLPMSWAALGTTFGYGMK.[Y]	2xOxidation [M12; M25]; 2xHexNAc [T6; T19]	1	1	1	1	CTBPro_Mature_Sequence	CTBPro_Mature_Sequence [154-179]	CTBPro_Mature_Sequence 2xHexNAc [T159; T172]	2	3192.49	High	High	2.08	K.GKYVCTSGKLPMSWAALGTTFGYGMK.Y	[154-179]
	FALSE	High	[K].GMDELYK.[-]		1	1	1	9	CTBPro_Mature_Sequence	CTBPro_Mature_Sequence [337-343]		0	855.392	High	High	1.64	K.GMDELYK.-	[337-343]
	FALSE	High	[K].GMDELYK.[-]	1xOxidation [M2]	1	1	1	14	CTBPro_Mature_Sequence	CTBPro_Mature_Sequence [337-343]		0	871.387	High	High	2.01	K.GMDELYK.-	[337-343]
	FALSE	High	[K].GTINGK.[S]		1	1	1	1	CTBPro_Mature_Sequence	CTBPro_Mature_Sequence [130-135]		0	589.33	High	High	1.78	K.GTINGK.S	[130-135]
	FALSE	High	[K].GTINGKSFTVEGEGEGNSHEGSHK.[G]		1	1	1	7	CTBPro_Mature_Sequence	CTBPro_Mature_Sequence [130-153]		1	2458.12	High	High	6.03	K.GTINGKSFTVEGEGEGNSHEGSHK.G	[130-153]
	FALSE	High	[K].GTINGKSFTVEGEGEGNSHEGSHK.[G]	1xHexNAc [S7]	1	1	1	1	CTBPro_Mature_Sequence	CTBPro_Mature_Sequence [130-153]	CTBPro_Mature_Sequence 1xHexNAc [S136]	1	2661.2	High	High	3.89	K.GTINGKSFTVEGEGEGNSHEGSHK.G	[130-153]
	FALSE	High	[K].GTINGKSFTVEGEGEGNSHEGSHKGK.[Y]		1	1	1	3	CTBPro_Mature_Sequence	CTBPro_Mature_Sequence [130-155]		2	2643.24	High	High	5.21	K.GTINGKSFTVEGEGEGNSHEGSHKGK.Y	[130-155]
	FALSE	High	[R].HIQYKGDGSIHAK.[H]		1	1	1	71	CTBPro_Mature_Sequence	CTBPro_Mature_Sequence [205-217]		1	1453.75	High	High	4.43	R.HIQYKGDGSIHAK.H	[205-217]
	FALSE	High	[R].HIQYKGDGSIHAKHQHFMK.[N]		1	1	1	1	CTBPro_Mature_Sequence	CTBPro_Mature_Sequence [205-223]		2	2262.13	High	High	4.24	R.HIQYKGDGSIHAKHQHFMK.N	[205-223]
	FALSE	High	[K].HQHFMK.[N]	1xOxidation [M5]	1	1	1	12	CTBPro_Mature_Sequence	CTBPro_Mature_Sequence [218-223]		0	843.393	High	High	2.33	K.HQHFMK.N	[218-223]
	FALSE	High	[K].HQHFMKNGTYHNIVEFTGQDFK.[E]		1	1	1	3	CTBPro_Mature_Sequence	CTBPro_Mature_Sequence [218-239]		1	2678.26	High	High	1.8	K.HQHFMKNGTYHNIVEFTGQDFK.E	[218-239]
	FALSE	High	[K].HQHFMKNGTYHNIVEFTGQDFK.[E]	1xOxidation [M5]	1	1	1	2	CTBPro_Mature_Sequence	CTBPro_Mature_Sequence [218-239]		1	2694.25	High	High	2.07	K.HQHFMKNGTYHNIVEFTGQDFK.E	[218-239]
	FALSE	High	[R].KQYTQSK.[D]		1	1	1	17	CTBPro_Mature_Sequence	CTBPro_Mature_Sequence [310-316]		1	882.468	High	High	2.55	R.KQYTQSK.D	[310-316]
	FALSE	High	[R].KQYTQSK.[D]	1xHexNAc [S6]	1	1	1	1	CTBPro_Mature_Sequence	CTBPro_Mature_Sequence [310-316]	CTBPro_Mature_Sequence 1xHexNAc [S315]	1	1085.55	High	High	0.63	R.KQYTQSK.D	[310-316]
	FALSE	High	[R].KQYTQSK.[D]	2xHexNAc [T4; S6]	1	1	1	1	CTBPro_Mature_Sequence	CTBPro_Mature_Sequence [310-316]	CTBPro_Mature_Sequence 2xHexNAc [T313; S315]	1	1288.63	High	High	0.64	R.KQYTQSK.D	[310-316]
	FALSE	High	[R].KQYTQSKDDAEER.[D]		1	1	1	3	CTBPro_Mature_Sequence	CTBPro_Mature_Sequence [310-322]		2	1597.75	High	High	3.38	R.KQYTQSKDDAEER.D	[310-322]
	FALSE	High	[R].IAYLTEAK.[V]		1	1	1	169	CTBPro_Mature_Sequence	CTBPro_Mature_Sequence [74-81]		0	908.509	High	High	2.56	R.IAYLTEAK.V	[74-81]
	FALSE	High	[R].IAYLTEAKVEK.[L]		1	1	1	240	CTBPro_Mature_Sequence	CTBPro_Mature_Sequence [74-84]		1	1264.71	High	High	3.47	R.IAYLTEAKVEK.L	[74-84]
	FALSE	High	[R].IAYLTEAKVEKLCVWNNK.[T]		1	1	1	2	CTBPro_Mature_Sequence	CTBPro_Mature_Sequence [74-91]		2	2122.14	High	High	4.03	R.IAYLTEAKVEKLCVWNNK.T	[74-91]
	FALSE	High	[K].LCVWNNK.[T]		1	1	1	4	CTBPro_Mature_Sequence	CTBPro_Mature_Sequence [85-91]		0	876.44	High	High	1.88	K.LCVWNNK.T	[85-91]
	FALSE	High	[K].LCVWNNKTPHAIAAISMANGGSGGTMVSKGEEENMASTPFK.[F]		1	1	1	1	CTBPro_Mature_Sequence	CTBPro_Mature_Sequence [85-125]		2	4236	High	High	4.49	K.LCVWNNKTPHAIAAISMANGGSGGTMVSKGEEENMASTPFK.F	[85-125]
	FALSE	High	[K].LCVWNNKTPHAIAAISMANGGSGGTMVSKGEEENMASTPFK.[F]	3xOxidation [M17; M26; M35]	1	1	1	2	CTBPro_Mature_Sequence	CTBPro_Mature_Sequence [85-125]		2	4283.98	High	High	4.97	K.LCVWNNKTPHAIAAISMANGGSGGTMVSKGEEENMASTPFK.F	[85-125]
	FALSE	High	[K].IFSYTESLAGK.[R]		1	1	1	9	CTBPro_Mature_Sequence	CTBPro_Mature_Sequence [24-34]		0	1215.63	High	High	2.9	K.IFSYTESLAGK.R	[24-34]
	FALSE	High	[K].IFSYTESLAGKR.[E]		1	1	1	52	CTBPro_Mature_Sequence	CTBPro_Mature_Sequence [24-35]		1	1371.73	High	High	3.28	K.IFSYTESLAGKR.E	[24-35]
	FALSE	High	[K].IFSYTESLAGKR.[E]	2xHexNAc [S7; S/T]	1	1	2	2	CTBPro_Mature_Sequence	CTBPro_Mature_Sequence [24-35]	CTBPro_Mature_Sequence 2xHexNAc [S30; T/S]	1	1777.89	High	High	0.73	K.IFSYTESLAGKR.E	[24-35]
	FALSE	High	[K].IFSYTESLAGKREMAIITFK.[N]	1xOxidation [M14]	1	1	1	3	CTBPro_Mature_Sequence	CTBPro_Mature_Sequence [24-43]		2	2321.22	High	High	4.39	K.IFSYTESLAGKREMAIITFK.N	[24-43]
	FALSE	High	[K].LPMSWAALGTTFGYGMK.[Y]		1	1	1	1	CTBPro_Mature_Sequence	CTBPro_Mature_Sequence [163-179]		0	1830.89	High	High	0.61	K.LPMSWAALGTTFGYGMK.Y	[163-179]
	FALSE	High	[K].LPMSWAALGTTFGYGMK.[Y]	1xOxidation [M16]	1	1	1	1	CTBPro_Mature_Sequence	CTBPro_Mature_Sequence [163-179]		0	1846.89	High	High	1.6	K.LPMSWAALGTTFGYGMK.Y	[163-179]
	FALSE	High	[K].LPMSWAALGTTFGYGMK.[Y]	2xOxidation [M3; M16]	1	1	1	3	CTBPro_Mature_Sequence	CTBPro_Mature_Sequence [163-179]		0	1862.88	High	High	2	K.LPMSWAALGTTFGYGMK.Y	[163-179]
	FALSE	High	[K].LPMSWAALGTTFGYGMKYYTK.[Y]	2xOxidation [M3; M16]	1	1	1	1	CTBPro_Mature_Sequence	CTBPro_Mature_Sequence [163-183]		1	2418.15	High	High	2.28	K.LPMSWAALGTTFGYGMKYYTK.Y	[163-183]
	FALSE	High	[K].LPMSWAALGTTFGYGMKYYTK.[Y]	2xOxidation [M3; M16]; 1xHexNAc [S/T]	1	1	3	6	CTBPro_Mature_Sequence	CTBPro_Mature_Sequence [163-183]	CTBPro_Mature_Sequence 1xHexNAc [T/S]	1	2621.23	High	High	1.56	K.LPMSWAALGTTFGYGMKYYTK.Y	[163-183]
	FALSE	High	[K].LPMSWAALGTTFGYGMKYYTKYPSGLK.[N]	1xOxidation [M16]	1	1	1	1	CTBPro_Mature_Sequence	CTBPro_Mature_Sequence [163-189]		2	3047.5	High	High	4.24	K.LPMSWAALGTTFGYGMKYYTKYPSGLK.N	[163-189]
	FALSE	High	[K].LPMSWAALGTTFGYGMKYYTKYPSGLK.[N]	2xHexNAc [T11; T20]	1	1	1	1	CTBPro_Mature_Sequence	CTBPro_Mature_Sequence [163-189]	CTBPro_Mature_Sequence 2xHexNAc [T173; T182]	2	3437.67	High	High	2.86	K.LPMSWAALGTTFGYGMKYYTKYPSGLK.N	[163-189]
	FALSE	High	[K].LPMSWAALGTTFGYGMKYYTKYPSGLK.[N]	1xOxidation [M16]; 2xHexNAc [S4; S24]	1	1	1	1	CTBPro_Mature_Sequence	CTBPro_Mature_Sequence [163-189]	CTBPro_Mature_Sequence 2xHexNAc [S166; S186]	2	3453.66	High	High	1.83	K.LPMSWAALGTTFGYGMKYYTKYPSGLK.N	[163-189]
	FALSE	High	[R].MKDTLR.[I]		1	1	1	2	CTBPro_Mature_Sequence	CTBPro_Mature_Sequence [68-73]		1	763.413	High	High	1.29	R.MKDTLR.I	[68-73]
	FALSE	High	[R].MKDTLR.[I]	1xOxidation [M1]	1	1	1	7	CTBPro_Mature_Sequence	CTBPro_Mature_Sequence [68-73]		1	779.408	High	High	1.54	R.MKDTLR.I	[68-73]
	FALSE	High	[K].NGATFQVEVPGSQHIDSQK.[K]		1	1	1	1	CTBPro_Mature_Sequence	CTBPro_Mature_Sequence [44-62]		0	2041.99	High	High	1.36	K.NGATFQVEVPGSQHIDSQK.K	[44-62]
	FALSE	High	[K].NGATFQVEVPGSQHIDSQK.[K]	2xHexNAc [T4; S17]	1	1	1	1	CTBPro_Mature_Sequence	CTBPro_Mature_Sequence [44-62]	CTBPro_Mature_Sequence 2xHexNAc [T47; S60]	0	2448.15	High	High	0.63	K.NGATFQVEVPGSQHIDSQK.K	[44-62]
	FALSE	High	[K].NGATFQVEVPGSQHIDSQKK.[A]		1	1	1	1	CTBPro_Mature_Sequence	CTBPro_Mature_Sequence [44-63]		1	2170.09	High	High	2.88	K.NGATFQVEVPGSQHIDSQKK.A	[44-63]
	FALSE	High	[K].NGTYHNIVEFTGQDFK.[E]	1xHexNAc [N/T]	1	1	2	2	CTBPro_Mature_Sequence	CTBPro_Mature_Sequence [224-239]	CTBPro_Mature_Sequence 1xHexNAc [T/N]	0	2072.96	High	High	1.75	K.NGTYHNIVEFTGQDFK.E	[224-239]
	FALSE	High	[K].NGTYHNIVEFTGQDFKENSPVLTGDMNVSLPNEVPQIPR.[D]		1	1	1	1	CTBPro_Mature_Sequence	CTBPro_Mature_Sequence [224-262]		1	4357.12	High	High	4.34	K.NGTYHNIVEFTGQDFKENSPVLTGDMNVSLPNEVPQIPR.D	[224-262]
	FALSE	High	[K].NWFREVMPGGFTYDR.[H]		1	1	1	4	CTBPro_Mature_Sequence	CTBPro_Mature_Sequence [190-204]		1	1874.86	High	High	4	K.NWFREVMPGGFTYDR.H	[190-204]
	FALSE	High	[K].NWFREVMPGGFTYDR.[H]	1xOxidation [M7]	1	1	1	4	CTBPro_Mature_Sequence	CTBPro_Mature_Sequence [190-204]		1	1890.86	High	High	2.9	K.NWFREVMPGGFTYDR.H	[190-204]
	FALSE	High	[K].NWFREVMPGGFTYDRHIQYK.[G]		1	1	1	4	CTBPro_Mature_Sequence	CTBPro_Mature_Sequence [190-209]		2	2544.22	High	High	4.4	K.NWFREVMPGGFTYDRHIQYK.G	[190-209]
	FALSE	High	[K].NWFREVMPGGFTYDRHIQYK.[G]	1xHexNAc [T12]	1	1	1	1	CTBPro_Mature_Sequence	CTBPro_Mature_Sequence [190-209]	CTBPro_Mature_Sequence 1xHexNAc [T201]	2	2747.3	High	High	2.39	K.NWFREVMPGGFTYDRHIQYK.G	[190-209]
	FALSE	High	[K].QYTQSK.[D]		1	1	1	6	CTBPro_Mature_Sequence	CTBPro_Mature_Sequence [311-316]		0	754.373	High	High	1.03	K.QYTQSK.D	[311-316]
	FALSE	High	[K].QYTQSKDDAEERDHICQSETLEAHLK.[G]	1xHexNAc [C/S/T]	1	1	2	2	CTBPro_Mature_Sequence	CTBPro_Mature_Sequence [311-336]	CTBPro_Mature_Sequence 1xHexNAc [C/T]	2	3277.49	High	High	3.16	K.QYTQSKDDAEERDHICQSETLEAHLK.G	[311-336]
	FALSE	High	[K].REMAIITFK.[N]		1	1	1	5	CTBPro_Mature_Sequence	CTBPro_Mature_Sequence [35-43]		1	1108.62	High	High	2.63	K.REMAIITFK.N	[35-43]
	FALSE	High	[K].REMAIITFK.[N]	1xOxidation [M3]	1	1	1	32	CTBPro_Mature_Sequence	CTBPro_Mature_Sequence [35-43]		1	1124.61	High	High	2.41	K.REMAIITFK.N	[35-43]
	FALSE	High	[K].SFTVEGEGEGNSHEGSHK.[G]		1	1	1	168	CTBPro_Mature_Sequence	CTBPro_Mature_Sequence [136-153]		0	1887.81	High	High	5.47	K.SFTVEGEGEGNSHEGSHK.G	[136-153]
	FALSE	High	[K].SFTVEGEGEGNSHEGSHKGK.[Y]		1	1	1	45	CTBPro_Mature_Sequence	CTBPro_Mature_Sequence [136-155]		1	2072.93	High	High	4.9	K.SFTVEGEGEGNSHEGSHKGK.Y	[136-155]
	FALSE	High	[K].SFTVEGEGEGNSHEGSHKGK.[Y]	1xHexNAc [N/S]	1	1	2	2	CTBPro_Mature_Sequence	CTBPro_Mature_Sequence [136-155]	CTBPro_Mature_Sequence 1xHexNAc [N/S]	1	2276.01	High	High	2.54	K.SFTVEGEGEGNSHEGSHKGK.Y	[136-155]
	FALSE	High	[K].SKYVEAHQYTICKPLHNQPAPDVPYHWIR.[K]		1	1	1	6	CTBPro_Mature_Sequence	CTBPro_Mature_Sequence [281-309]		1	3490.75	High	High	5.12	K.SKYVEAHQYTICKPLHNQPAPDVPYHWIR.K	[281-309]
	FALSE	High	[K].SKYVEAHQYTICKPLHNQPAPDVPYHWIR.[K]	1xHexNAc [C/N/S/T]	1	1	2	4	CTBPro_Mature_Sequence	CTBPro_Mature_Sequence [281-309]	CTBPro_Mature_Sequence 1xHexNAc [C/N]	1	3693.83	High	High	5.21	K.SKYVEAHQYTICKPLHNQPAPDVPYHWIR.K	[281-309]
	FALSE	High	[K].SKYVEAHQYTICKPLHNQPAPDVPYHWIR.[K]	2xHexNAc [S1; T10]	1	1	1	1	CTBPro_Mature_Sequence	CTBPro_Mature_Sequence [281-309]	CTBPro_Mature_Sequence 2xHexNAc [S281; T290]	1	3896.91	High	High	4.31	K.SKYVEAHQYTICKPLHNQPAPDVPYHWIR.K	[281-309]
	FALSE	High	[K].TPHAIAAISMANGGSGGTMVSK.[G]		1	1	1	1	CTBPro_Mature_Sequence	CTBPro_Mature_Sequence [92-113]		0	2058.01	High	High	3.32	K.TPHAIAAISMANGGSGGTMVSK.G	[92-113]
	FALSE	High	[K].TPHAIAAISMANGGSGGTMVSK.[G]	1xOxidation [M19]	1	1	1	2	CTBPro_Mature_Sequence	CTBPro_Mature_Sequence [92-113]		0	2074.01	High	High	2.95	K.TPHAIAAISMANGGSGGTMVSK.G	[92-113]
	FALSE	High	[K].TPHAIAAISMANGGSGGTMVSK.[G]	2xOxidation [M10; M19]	1	1	1	4	CTBPro_Mature_Sequence	CTBPro_Mature_Sequence [92-113]		0	2090	High	High	5.57	K.TPHAIAAISMANGGSGGTMVSK.G	[92-113]
	FALSE	High	[K].TPHAIAAISMANGGSGGTMVSK.[G]	2xHexNAc [T1; S21]	1	1	1	1	CTBPro_Mature_Sequence	CTBPro_Mature_Sequence [92-113]	CTBPro_Mature_Sequence 2xHexNAc [T92; S112]	0	2464.17	High	High	1.25	K.TPHAIAAISMANGGSGGTMVSK.G	[92-113]
	FALSE	High	[K].TPHAIAAISMANGGSGGTMVSK.[G]	1xOxidation [M19]; 2xHexNAc [S9; S15]	1	1	1	1	CTBPro_Mature_Sequence	CTBPro_Mature_Sequence [92-113]	CTBPro_Mature_Sequence 2xHexNAc [S100; S106]	0	2480.16	High	High	1.4	K.TPHAIAAISMANGGSGGTMVSK.G	[92-113]
	FALSE	High	[K].TPHAIAAISMANGGSGGTMVSK.[G]	2xOxidation [M10; M19]; 2xHexNAc [S9; S15]	1	1	1	1	CTBPro_Mature_Sequence	CTBPro_Mature_Sequence [92-113]	CTBPro_Mature_Sequence 2xHexNAc [S100; S106]	0	2496.16	High	High	2.37	K.TPHAIAAISMANGGSGGTMVSK.G	[92-113]
	FALSE	High	[K].TPHAIAAISMANGGSGGTMVSKGEEENMASTPFK.[F]	2xOxidation [M19; M28]	1	1	1	1	CTBPro_Mature_Sequence	CTBPro_Mature_Sequence [92-125]		1	3410.57	High	High	5.99	K.TPHAIAAISMANGGSGGTMVSKGEEENMASTPFK.F	[92-125]
	FALSE	High	[K].TPHAIAAISMANGGSGGTMVSKGEEENMASTPFK.[F]	3xOxidation [M10; M19; M28]	1	1	1	3	CTBPro_Mature_Sequence	CTBPro_Mature_Sequence [92-125]		1	3426.56	High	High	7.66	K.TPHAIAAISMANGGSGGTMVSKGEEENMASTPFK.F	[92-125]
	FALSE	High	[K].TPHAIAAISMANGGSGGTMVSKGEEENMASTPFK.[F]	1xOxidation [M28]; 1xHexNAc [T18]	1	1	1	1	CTBPro_Mature_Sequence	CTBPro_Mature_Sequence [92-125]	CTBPro_Mature_Sequence 1xHexNAc [T109]	1	3597.65	High	High	2.67	K.TPHAIAAISMANGGSGGTMVSKGEEENMASTPFK.F	[92-125]
	FALSE	High	[K].TPHAIAAISMANGGSGGTMVSKGEEENMASTPFKFQLK.[G]	2xOxidation [M10; M19]	1	1	1	1	CTBPro_Mature_Sequence	CTBPro_Mature_Sequence [92-129]		2	3926.87	High	High	4.8	K.TPHAIAAISMANGGSGGTMVSKGEEENMASTPFKFQLK.G	[92-129]
	FALSE	High	[K].TPHAIAAISMANGGSGGTMVSKGEEENMASTPFKFQLK.[G]	3xOxidation [M10; M19; M28]	1	1	1	2	CTBPro_Mature_Sequence	CTBPro_Mature_Sequence [92-129]		2	3942.87	High	High	8.05	K.TPHAIAAISMANGGSGGTMVSKGEEENMASTPFKFQLK.G	[92-129]
	FALSE	High	[-].TPQNITDLCAEYHNTQIYTLNDK.[I]		1	1	1	2	CTBPro_Mature_Sequence	CTBPro_Mature_Sequence [1-23]		0	2695.27	High	High	2.58	-.TPQNITDLCAEYHNTQIYTLNDK.I	[1-23]
	FALSE	High	[-].TPQNITDLCAEYHNTQIYTLNDK.[I]	1xAcetyl [N-Term]	1	1	1	1	CTBPro_Mature_Sequence	CTBPro_Mature_Sequence [1-23]	CTBPro_Mature_Sequence 1xAcetyl [N-Term]	0	2737.28	High	High	4.08	-.TPQNITDLCAEYHNTQIYTLNDK.I	[1-23]
	FALSE	High	[-].TPQNITDLCAEYHNTQIYTLNDKIFSYTESLAGK.[R]	2xHexNAc [S26; S30]	1	1	1	1	CTBPro_Mature_Sequence	CTBPro_Mature_Sequence [1-34]	CTBPro_Mature_Sequence 2xHexNAc [S26; S30]	1	4298.03	High	High	2.51	-.TPQNITDLCAEYHNTQIYTLNDKIFSYTESLAGK.R	[1-34]
	FALSE	High	[-].TPQNITDLCAEYHNTQIYTLNDKIFSYTESLAGKR.[E]	1xAcetyl [N-Term]	1	1	1	4	CTBPro_Mature_Sequence	CTBPro_Mature_Sequence [1-35]	CTBPro_Mature_Sequence 1xAcetyl [N-Term]	2	4089.99	High	High	5.44	-.TPQNITDLCAEYHNTQIYTLNDKIFSYTESLAGKR.E	[1-35]
	FALSE	High	[-].TPQNITDLCAEYHNTQIYTLNDKIFSYTESLAGKR.[E]	1xHexNAc [N/T]	1	1	2	4	CTBPro_Mature_Sequence	CTBPro_Mature_Sequence [1-35]	CTBPro_Mature_Sequence 1xHexNAc [T/N]	2	4251.06	High	High	7.97	-.TPQNITDLCAEYHNTQIYTLNDKIFSYTESLAGKR.E	[1-35]
	FALSE	High	[-].TPQNITDLCAEYHNTQIYTLNDKIFSYTESLAGKR.[E]	2xHexNAc [T6; T15]	1	1	1	2	CTBPro_Mature_Sequence	CTBPro_Mature_Sequence [1-35]	CTBPro_Mature_Sequence 2xHexNAc [T6; T15]	2	4454.13	High	High	4.92	-.TPQNITDLCAEYHNTQIYTLNDKIFSYTESLAGKR.E	[1-35]
	FALSE	High	[-].TPQNITDLCAEYHNTQIYTLNDKIFSYTESLAGKR.[E]	1xAcetyl [N-Term]; 3xHexNAc [N14; N21; S26]	1	1	1	1	CTBPro_Mature_Sequence	CTBPro_Mature_Sequence [1-35]	CTBPro_Mature_Sequence 1xAcetyl [N-Term]; 3xHexNAc [N14; N21; S26]	2	4699.22	High	High	2.93	-.TPQNITDLCAEYHNTQIYTLNDKIFSYTESLAGKR.E	[1-35]
	FALSE	High	[K].VEKLCVWNNKTPHAIAAISMANGGSGGTMVSK.[G]	2xOxidation [M20; M29]	1	1	1	1	CTBPro_Mature_Sequence	CTBPro_Mature_Sequence [82-113]		2	3303.63	High	High	2.16	K.VEKLCVWNNKTPHAIAAISMANGGSGGTMVSK.G	[82-113]
	FALSE	High	[K].YPSGLK.[N]		1	1	1	2	CTBPro_Mature_Sequence	CTBPro_Mature_Sequence [184-189]		0	664.366	High	High	1.7	K.YPSGLK.N	[184-189]
	FALSE	High	[K].YPSGLKNWFR.[E]		1	1	1	12	CTBPro_Mature_Sequence	CTBPro_Mature_Sequence [184-193]		1	1267.66	High	High	3.59	K.YPSGLKNWFR.E	[184-193]
	FALSE	High	[K].YPSGLKNWFREVMPGGFTYDR.[H]		1	1	1	3	CTBPro_Mature_Sequence	CTBPro_Mature_Sequence [184-204]		2	2520.21	High	High	1.95	K.YPSGLKNWFREVMPGGFTYDR.H	[184-204]
	FALSE	High	[K].YPSGLKNWFREVMPGGFTYDR.[H]	1xOxidation [M13]	1	1	1	7	CTBPro_Mature_Sequence	CTBPro_Mature_Sequence [184-204]		2	2536.21	High	High	2.89	K.YPSGLKNWFREVMPGGFTYDR.H	[184-204]
	FALSE	High	[K].YVCTSGKLPMSWAALGTTFGYGMK.[Y]	2xOxidation [M10; M23]	1	1	1	3	CTBPro_Mature_Sequence	CTBPro_Mature_Sequence [156-179]		1	2601.22	High	High	1.61	K.YVCTSGKLPMSWAALGTTFGYGMK.Y	[156-179]
	FALSE	High	[K].YVCTSGKLPMSWAALGTTFGYGMKYYTK.[Y]	1xHexNAc [S5]	1	1	1	1	CTBPro_Mature_Sequence	CTBPro_Mature_Sequence [156-183]	CTBPro_Mature_Sequence 1xHexNAc [S160]	2	3327.58	High	High	1.94	K.YVCTSGKLPMSWAALGTTFGYGMKYYTK.Y	[156-183]
	FALSE	High	[K].YVCTSGKLPMSWAALGTTFGYGMKYYTK.[Y]	1xOxidation [M23]; 1xHexNAc [T17]	1	1	1	1	CTBPro_Mature_Sequence	CTBPro_Mature_Sequence [156-183]	CTBPro_Mature_Sequence 1xHexNAc [T172]	2	3343.57	High	High	2.94	K.YVCTSGKLPMSWAALGTTFGYGMKYYTK.Y	[156-183]
	FALSE	High	[K].YVEAHQYTICKPLHNQPAPDVPYHWIR.[K]		1	1	1	4	CTBPro_Mature_Sequence	CTBPro_Mature_Sequence [283-309]		0	3275.62	High	High	7.36	K.YVEAHQYTICKPLHNQPAPDVPYHWIR.K	[283-309]
	FALSE	High	[K].YVEAHQYTICKPLHNQPAPDVPYHWIR.[K]	1xHexNAc [C/N/T]	1	1	3	18	CTBPro_Mature_Sequence	CTBPro_Mature_Sequence [283-309]	CTBPro_Mature_Sequence 1xHexNAc [N/C/T]	0	3478.7	High	High	7.53	K.YVEAHQYTICKPLHNQPAPDVPYHWIR.K	[283-309]
	FALSE	High	[K].YVEAHQYTICKPLHNQPAPDVPYHWIRK.[Q]		1	1	1	2	CTBPro_Mature_Sequence	CTBPro_Mature_Sequence [283-310]		1	3403.72	High	High	2.71	K.YVEAHQYTICKPLHNQPAPDVPYHWIRK.Q	[283-310]
	FALSE	High	[K].YVEAHQYTICKPLHNQPAPDVPYHWIRK.[Q]	1xHexNAc [C10]	1	1	1	1	CTBPro_Mature_Sequence	CTBPro_Mature_Sequence [283-310]	CTBPro_Mature_Sequence 1xHexNAc [C292]	1	3606.8	High	High	4.03	K.YVEAHQYTICKPLHNQPAPDVPYHWIRK.Q	[283-310]
	FALSE	High	[K].YYTKYPSGLK.[N]		1	1	1	67	CTBPro_Mature_Sequence	CTBPro_Mature_Sequence [180-189]		1	1219.64	High	High	2.9	K.YYTKYPSGLK.N	[180-189]
	FALSE	High	[K].YYTKYPSGLKNWFR.[E]		1	1	1	3	CTBPro_Mature_Sequence	CTBPro_Mature_Sequence [180-193]		2	1822.93	High	High	2.19	K.YYTKYPSGLKNWFR.E	[180-193]
